# Supplementary material for: Detection of human enteric viral genes in a non-native winter crane fly, Trichocera maculipennis (Diptera) in the sewage treatment facilities at Antarctic stations
Source: Parasit Vectors. 2024 Nov 24;17:485. doi: 10.1186/s13071-024-06555-4 (PMC11587659; doi:10.1186/s13071-024-06555-4)
Supplement: Supplementary file 1 — Additional file 1: Table S1. Primer information for quantification of viral genes (AdV and HERV). Table S2. The results of NGS data analysis from each data set. Table S3. Number of viral contigs detected from each site. Table S4. Information of the sequences of mammalian and plant virus obtained through NGS. [file 13071_2024_6555_MOESM1_ESM.xlsx]

## Sheet: Title page
Title: Detection of human enteric viral genes in a non-native winter crane fly, Trichocera maculipennis (Diptera) in the sewage treatment facilities in Antarctic stations
Author list: Sook-Young Lee, Ji Hee Kim, Seunghyun Kang, Kye Chung Park, Sung Mi Cho, Carla Ximena Salinas, Lorena Rebolledo, Hugo A. Benítez, Tamara Contador Mejías, Alvaro Soutullo, Eduardo Juri, Sanghee Kim

## Sheet: S Table 1
Table S1. Primer information for quantification of viral genes (AdV and HERV)
Virus	Primer/Probe	Sequence (5'–3')
Adenovirus	AdV-F	GGTGTTTGACATGACCATGAAG
	AdV-R	GTCACATCCAGCATCACAG
	AdV-FAM	FAM-TGAGACCCGCACCAGGTGCAGA-BHQ1
Human endogenous retrovirus	HERV-F	AACAAAAAGAAGAGGGAGACAG
	HERV-R	CATCACCACCTTCCCTATTTC
	HERV-FAM	FAM-CCACTCCTCAGATGCAACTTAATCTAGCAC-BHQ1

## Sheet: S Table 2
Table S2. The results of NGS data analysis from each data set
Site	Sample	Raw data	Trimming-data		Total contigs (contig length )		Virus annotated contigs
				Viral reads	200–1,000 bp	≥1,000 bp
Bellingshausen	Tm body-ground	33198020	30132374	15367	38	1	39
	Tm body-wash	33119778	30771048	32646	39	2	41
King Sejong	Tm body-ground	33183288	31650580	47293	23	3	26
	Tm body-wash	33105192	30998800	73181	38	1	39
Artigas	Tm body-ground	33162022	31590782	3830	14	1	15
	Tm body-wash	33070928	30440900	140375	51	1	52
		Sample	No. Viruses (no. contigs/reads)			Total
			Mammalian	Plant	Phage
	Bellingshausen	Tm body-ground	1 (1/23)	1 (3/372)	7 (35/14,972)	9 (39/15,367)
		Tm body-wash	-	2 (2/685)	4 (39/31,961)	6 (41/32,646)
	King Sejong	Tm body-ground	1 (4/264)	1 (1/85)	7 (21/46,944)	9 (26/47,293)
		Tm body-wash	1 (1/1,211)	1 (2/65)	11 (36/71,905)	13 (39/73,181)
	Artigas	Tm body-ground	-	1 (1/79)	3 (14/3,751)	4 (15/3,830)
		Tm body-wash	1 (1/45)	1 (1/1,695)	6 (50/138,635)	8 (52/140,375)

## Sheet: S Table 3
Table S3. Number of viral contigs detected from each site
	Sample	No. Viruses (no. contigs/reads)			Total
		Mammalian	Plant	Phage
Bellingshausen	Tm body-ground	1 (1/23)	1 (3/372)	7 (35/14,972)	9 (39/15,367)
	Tm body-wash	-	2 (2/685)	4 (39/31,961)	6 (41/32,646)
King Sejong	Tm body-ground	1 (4/264)	1 (1/85)	7 (21/46,944)	9 (26/47,293)
	Tm body-wash	1 (1/1,211)	1 (2/65)	11 (36/71,905)	13 (39/73,181)
Artigas	Tm body-ground	-	1 (1/79)	3 (14/3,751)	4 (15/3,830)
	Tm body-wash	1 (1/45)	1 (1/1,695)	6 (50/138,635)	8 (52/140,375)

## Sheet: S Table 4
Table S4. Information of the sequences of mammalian and plant virus obtained through NGS
Site	Sample	Virus	Contig accession no.	No. contigs/reads	Length/matches§ (bp)	Reference accession no.	Identity¶ (%)
Bellingshausen	Tm body-ground	Human adenovirus	PQ210622	1/23	235/195	MN628614	100
		Pepper mild mottle virus	PQ210623	3/372	640/391	MT385868	99
	Tm body-wash	Cucumber green mottle mosaic virus	PQ210624	1/440	528/452	MH271437	99
		Pepper mild mottle virus	PQ210625	1/245	1,126/592	MT385868	99
King Sejong	Tm body-ground	Human endogenous retrovirus	PQ210626	4/264	1,376/1,376	JN656291	95
		Pepper mild mottle virus	PQ210627	1/85	416/221	MN496154	100
	Tm body-wash	Human adenovirus	PQ210628	1/1,211	381/316	MK883607	99
		Pepper mild mottle virus	PQ210629	2/65	237/237	MN496154	99
Artigas	Tm body-ground	Cucumber green mottle mosaic virus	PQ210630	1/79	307/307	GQ411361	99
	Tm body-wash	Human endogenous retrovirus	PQ210632	1/45	434/416	JN675060	99
		Cucumber green mottle mosaic virus	PQ210631	1/1,695	328/162	GQ411361	99
§, longest contig of viral contigs; ¶ , identity of matched sequence with reference virus
